# Supplementary material for: Performance and Enhancement of Various Fillers Guiding Vanadium (V) Bioremediation
Source: Int J Environ Res Public Health. 2022 Nov 13;19(22):14926. doi: 10.3390/ijerph192214926 (PMC9691244; doi:10.3390/ijerph192214926)
Supplement: Supplementary file 1 [file ijerph-19-14926-s001.zip]

Archive with 1 entries (1 files):
- ijerph-2002623-supplementary.pdf
